# Supplementary material for: CAU-52: An Iron Metal–Organic Framework Containing Furandicarboxylate Linker Molecules
Source: Inorg Chem. 2025 Apr 7;64(15):7450–9. doi: 10.1021/acs.inorgchem.5c00184 (PMC12015821; doi:10.1021/acs.inorgchem.5c00184)
Supplement: Supplementary file 2 — ic5c00184_si_002.txt [file ic5c00184_si_002.txt]

data_raw2aif
_exptl_operator 'Bastian Achenbach'
_exptl_date 2024-06-26T00:00:00
_exptl_instrument 'BEL 00064'
_exptl_adsorptive 'N2'
_exptl_temperature 77.0
_adsnt_sample_mass 0.0198
_adsnt_sample_id 'CAU-52'
_adsnt_material_id 'CAU-52'
_adsnt_degas_temperature '373K'
_adsnt_degas_time '16h'
_adsnt_degas_summary 'vacuum'
_units_temperature '77 K'
_units_pressure 'kPa'
_units_mass 'g'
_units_loading 'ml(STP) g-1'
_audit_aif_version d546195

loop_
_adsorp_pressure
_adsorp_p0
_adsorp_amount
0.00024861 101.6 18.282
0.00025761 101.54 35.468
0.00028285 101.48 52.472
0.0003253 101.39 69.551
0.0003787 101.25 86.608
0.00045298 101.17 103.68
0.00056242 101.13 120.67
0.00080543 101.05 137.64
0.0015737 100.93 154.56
0.0066926 100.85 171.19
0.025861 100.86 187.07
0.062899 100.86 204.31
0.20962 100.83 220.58
0.27712 100.86 223.1
0.92609 100.82 231.11
1.2367 100.78 232.59
2.2301 100.82 238.47
3.1686 100.85 239.7
4.1938 100.86 241.03
5.2316 100.83 242.0
7.7366 100.87 243.18
10.279 100.82 244.22
12.819 100.8 245.25
15.366 100.84 245.77
17.928 100.82 246.37
20.426 100.78 246.69
25.423 100.8 247.65
30.485 100.77 248.32
35.528 100.79 248.72
40.57 100.81 249.1
45.614 100.82 249.67
50.663 100.84 250.41
55.72 100.79 250.81
60.74 100.77 251.2
65.763 100.72 251.63
70.743 100.77 252.67
75.807 100.74 253.84
80.836 100.75 255.24
86.041 100.72 257.28
90.895 100.67 261.69
95.026 100.73 274.43
96.806 100.71 301.31
98.038 100.72 372.39
98.462 100.68 433.96
98.681 100.72 488.03
98.983 100.66 536.47
99.131 100.72 579.44
99.235 100.62 620.72
99.272 100.68 656.58
99.337 100.64 692.4

loop_
_desorp_pressure
_desorp_p0
_desorp_amount
98.788 100.64 644.69
98.637 100.71 605.51
98.478 100.67 563.16
98.318 100.62 526.34
98.252 100.63 492.5
98.157 100.65 463.05
97.805 100.69 410.63
97.416 100.64 368.52
96.785 100.59 329.55
96.489 100.6 316.63
94.638 100.55 278.77
94.257 100.56 275.4
90.171 100.56 262.48
85.315 100.55 258.58
79.973 100.53 255.7
75.166 100.53 254.52
70.157 100.51 252.91
65.141 100.55 251.9
60.09 100.53 251.58
55.073 100.57 250.79
50.073 100.58 250.31
45.047 100.56 249.6
40.013 100.5 248.98
34.985 100.54 248.75
29.959 100.56 248.58
24.941 100.53 247.8
19.954 100.63 246.57
14.891 100.65 245.62
9.9148 100.64 244.42
