# Supplementary material for: CAU-52: An Iron Metal–Organic Framework Containing Furandicarboxylate Linker Molecules
Source: Inorg Chem. 2025 Apr 7;64(15):7450–9. doi: 10.1021/acs.inorgchem.5c00184 (PMC12015821; doi:10.1021/acs.inorgchem.5c00184)
Supplement: Supplementary file 3 — ic5c00184_si_003.txt [file ic5c00184_si_003.txt]

data_raw2aif
_exptl_operator 'Bastian Achenbach'
_exptl_date 2024-06-24T00:00:00
_exptl_instrument 'BEL 00065'
_exptl_adsorptive 'H2O'
_exptl_temperature 298.15
_adsnt_sample_mass 0.0193
_adsnt_sample_id 'CAU-52'
_adsnt_material_id 'CAU-52'
_adsnt_degas_temperature '373K'
_adsnt_degas_time '16h'
_adsnt_degas_summary 'vacuum'
_units_temperature '298.15 K'
_units_pressure 'kPa'
_units_mass 'g'
_units_loading 'ml(STP) g-1'
_audit_aif_version d546195

loop_
_adsorp_pressure
_adsorp_p0
_adsorp_amount
0.0039464 3.169 12.483
0.0071437 3.169 26.57
0.012669 3.169 40.263
0.026312 3.169 53.094
0.046399 3.169 64.599
0.067298 3.169 78.02
0.080973 3.169 90.963
0.091339 3.169 103.57
0.10207 3.169 115.7
0.12477 3.169 130.24
0.1633 3.169 143.11
0.19676 3.169 152.11
0.25417 3.169 164.74
0.31973 3.169 177.74
0.34202 3.169 182.26
0.4069 3.169 194.91
0.48169 3.169 207.69
0.58233 3.169 219.82
0.6296 3.169 224.66
0.77672 3.169 238.19
0.91517 3.169 249.99
1.0329 3.169 262.44
1.0661 3.169 268.48
1.1132 3.169 280.48
1.1462 3.169 293.89
1.17 3.169 306.24
1.1927 3.169 319.67
1.2091 3.169 329.84
1.2315 3.169 343.01
1.2522 3.169 355.53
1.2777 3.169 370.12
1.3447 3.169 381.93
1.376 3.169 396.22
1.4493 3.169 411.81
1.501 3.169 416.72
1.6581 3.169 424.95
1.8336 3.169 432.35
1.9524 3.169 437.47
2.1267 3.169 445.12
2.2806 3.169 452.32
2.4133 3.169 457.7
2.5199 3.169 463.61
2.6734 3.169 475.99
2.8114 3.169 486.53

loop_
_desorp_pressure
_desorp_p0
_desorp_amount
2.664 3.169 483.97
2.5582 3.169 481.3
2.3689 3.169 476.73
2.1165 3.169 469.59
1.937 3.169 464.15
1.6988 3.169 454.47
1.5173 3.169 445.87
1.422 3.169 434.76
1.3254 3.169 421.27
1.2894 3.169 407.12
1.2622 3.169 393.97
1.2401 3.169 382.07
1.21 3.169 366.75
1.1833 3.169 352.28
1.1573 3.169 338.6
1.1316 3.169 326.01
1.1039 3.169 314.74
1.0515 3.169 300.45
0.97276 3.169 288.69
0.85077 3.169 276.73
0.71464 3.169 263.09
0.59057 3.169 249.9
0.4791 3.169 236.8
